# Supplementary material for: Isolation and Characterization of Lytic Pseudomonas aeruginosa Bacteriophages Isolated from Sewage Samples from Tunisia
Source: Viruses. 2022 Oct 25;14(11):2339. doi: 10.3390/v14112339 (PMC9698164; doi:10.3390/v14112339)
Supplement: Supplementary file 1 [file viruses-14-02339-s001.zip]

Archive with 2 entries (2 files):
- viruses-1953580-supplementary Table.xlsx
- viruses-1953580-supplementary.pdf
