# Supplementary material for: Isolation and Characterization of Lytic Pseudomonas aeruginosa Bacteriophages Isolated from Sewage Samples from Tunisia
Source: Viruses. 2022 Oct 25;14(11):2339. doi: 10.3390/v14112339 (PMC9698164; doi:10.3390/v14112339)
Supplement: Supplementary file 1 [file viruses-14-02339-s001.zip › viruses-1953580-supplementary Table.xlsx]

## Sheet: Table S1
N	Bacterial strains	Phages
		Ps3			Ps5			Ps7			Ps8			Ps9			Ps10			Ps12on-D			PsCh			PsIn			Ps29			Ps28			Ps27			Ps26-S			Ps25			Ps24			Ps23
		1000000	10000	100	1000000	10000	100	1000000	10000	100	1000000	10000	100	1000000	10000	100	1000000	10000	100	1000000	10000	100	1000000	10000	100	1000000	10000	100	1000000	10000	100	1000000	10000	100	1000000	10000	100	1000000	10000	100	1000000	10000	100	1000000	10000	100	1000000	10000	100
1	P ear Tunisia	Ol	Sp (6)	Sp (1)	SCl	Sp (29)	Sp (2)	Cl	SCl	Sp (3)	SCl	Sp (3)	Sp (1)	Ol	Ol	Ol	Ol	Ol	O	Cl	SCl	Sp (2)	Cl	Cl	Cl	Cl	SCl	Sp (1)	Cl	Sp (17)	⁻	Cl	Sp (18)	Sp(2)	SCl	Sp (10)	Sp (1)	Cl	Cl	Sp (5)	Cl	SCl	Sp (2)	Cl	SCl	Sp (2)	Cl	Sp (22)	Sp (1)
2	CN573	Cl	Sp (13)	Ol	Cl	Sp (32)	Sp (1)	Cl	Cl	Sp (6)	Cl	Ol	Ol	SCl	Sp (1)	⁻	Cl	Sp (1)	⁻	Cl	Cl	Sp (4)	Cl	Cl	Cl	Cl	Cl	Sp (6)	Cl	Sp (16)	Ol	Cl	SCl	Sp (7)	Cl	Scl	Sp (13)	Cl	Cl	Scl	Cl	SCl	Ol	Cl	Sp(24)	Ol	Cl	Sp(26)	Sp(2)
3	Clinical strain 1	Cl	⁻	⁻	Scl	⁻	⁻	Cl	⁻	⁻	Cl	⁻	⁻	Ol	⁻	⁻	SCl	⁻	⁻	Cl	Sp (43)	⁻	Cl	Cl	Cl	Cl	Cl	Sp (8)	Cl	⁻	⁻	Cl	⁻	⁻	Cl	⁻	⁻	Cl	⁻	⁻	Cl	⁻	⁻	SCl	⁻	⁻	SCl	Sp (9)	⁻
4	Clinical strain 2	Ol	⁻	⁻	⁻	⁻	⁻	Ol	⁻	⁻	Ol	⁻		Ol	⁻	⁻	Ol	⁻	⁻	⁻	⁻	⁻	⁻	⁻	⁻	Ol	⁻	⁻	Ol	⁻	⁻	Ol	⁻	⁻	⁻	⁻	⁻	Ol	⁻	⁻	⁻	⁻	⁻	Ol	⁻	⁻	Ol	⁻	⁻
5	Clinical strain 3	SCl	⁻	⁻	Ol	⁻	⁻	Ol	Ol	⁻	Ol	⁻	⁻	Ol	Ol	⁻	Ol	⁻	⁻	Ol	⁻	⁻	Ol	Ol	⁻	⁻	⁻	⁻	Ol	⁻	⁻	Ol	⁻	⁻	Ol	⁻	⁻	Ol	⁻	⁻	Ol	⁻	⁻	Ol	⁻	⁻	SCl	⁻	⁻
6	Clinical strain 4	SCl	Ol	⁻	Ol	⁻	⁻	SCl	Ol	⁻	Ol	Ol	⁻	Ol	⁻	⁻	SCl	⁻	⁻	SCl	⁻	⁻	Ol	⁻	⁻	⁻	⁻	⁻	Ol	⁻	⁻	Ol	⁻	⁻	Ol	⁻	⁻	SCl	⁻	⁻	SCl	⁻	⁻	SCl	⁻	⁻	SCl	⁻	⁻
7	Clinical strain 5	Ol	⁻	⁻	⁻	⁻	⁻	Ol	⁻	⁻	Ol	⁻	⁻	Ol	⁻	⁻	Ol	⁻	⁻	⁻	⁻	⁻	Cl	Cl	Sp (60)	Cl	Cl	Sp (14)	⁻	⁻	⁻	⁻	⁻	⁻	Ol	⁻	⁻	Ol	⁻	⁻	Ol	⁻	⁻	⁻	⁻	⁻	Ol	Ol	⁻
8	Clinical strain 6	Ol	OL	⁻	⁻	⁻	⁻	Ol	⁻	⁻	Ol	Ol	⁻	Ol	Ol	⁻	Ol	Ol	⁻	Ol	⁻	⁻	Ol	Ol	⁻	⁻	⁻	⁻	Ol	⁻	⁻	Ol	⁻	⁻	Ol	⁻	⁻	Ol	⁻	⁻	Ol	⁻	⁻	Ol	⁻	⁻	Ol	Ol	⁻
9	Clinical strain 7	Ol	Ol	⁻	⁻	⁻	⁻	Ol	⁻	⁻	Ol	Ol	⁻	Ol	Ol	⁻	Ol	Ol	⁻	Ol	⁻	⁻	Ol	Ol	⁻	⁻	⁻	⁻	Ol	⁻	⁻	Ol	⁻	⁻	Ol	⁻	⁻	Ol	⁻	⁻	Ol	⁻	⁻	Ol	⁻	⁻	Ol	Ol	⁻
10	Clinical strain 8	Ol	⁻	⁻	Ol	⁻	⁻	Ol	⁻	⁻	Ol	⁻	⁻	Ol	⁻	⁻	⁻	⁻	⁻	⁻	⁻	⁻	Ol	⁻	⁻	Ol	⁻	⁻	⁻	⁻	⁻	Ol	⁻	⁻	Ol	⁻	⁻	Ol	⁻	⁻	Ol	⁻	⁻	Ol	⁻	⁻	Ol	⁻	⁻
11	Clinical strain 9	CL	SP	-	CL	SP	-	CL	CL	SCL	SP	SP	-	CL	CL	CL	OL+SP	-	-	SCL	SCL	SP	CL	CL	SP	CL	CL	SP	OL	-	-	CL	SP	-	-			CL	CL	SP	CL	CL	SCL	OL	-	-	CL	SP	-
Legends:
CL_ confluent lysis
SCL_ semi confluent lysis
OL_ opaque lysis
SP_ separate plaques
-_no activity

## Sheet: Table S2
		Ps12 on D			PSCH			PsIN			Ps25			Date of isolation	Source	Coutry
		100000000	1000000	10000	100000000	1000000	10000	100000000	1000000	10000	100000000	1000000	10000
1	PaTun	Cl	SCl	SP (2)	Cl	Cl	Cl	Cl	SCl	SP (1)	Cl	SCl	SP (2)	2018-01-13	Otitis media	Sfax, Tunisia
2	CN573	Cl	Cl	SP (4)	Cl	Cl	Cl	Cl	Cl	SP (6)	Cl	SCl	Ol	1975	Pleural fluid	Tbilisi, Georgie
3	UCBPP-PA14 (virulent) 25185	CL	CL	SCL	CL	CL	SCL	CL	CL	SCL	CL	CL	SCL	Unknown	Wound	Bonston. USA
4	2012110556 U12	CL	CL	CL	CL	CL	SP	CL	CL	SP	CL	CL	SCL	2020-12-11	Sputum
5	Li767	CL	CL	SCL	CL	CL	SP(29)	CL	CL	CL	SCL	SCL	SP(22)	1998	Burn	Lisbon, Portugal
6	2104271070 U77	CL	CL	SP(71)	CL	CL	CL	CL	CL	SP (∞)	CL	CL	SCL	2021-04-27	endotracheal suctioning
7	2104271072 U78	CL	CL	SP(47)	CL	CL	CL	CL	CL	SP (∞)	CL	CL	SCL	2021-04-27	endotracheal suctioning
8	2106170682 V26	CL	CL	SP(∞)	CL	CL	CL	CL	CL	SCL	SCL	SP (15)	SP(1)	2021-06-17	Wound
9	2105140136 V4	CL	CL	SCL	CL	CL	CL	CL	CL	SCL	CL	OL	-	2021-05-14	Wound
10	2106170684 V25	CL	CL	SP(∞)	CL	CL	CL	CL	CL	SP(∞)	-	-	-	2021-06-17	Wound
11	PN891 (95) / 25027	CL	SCL	SP(5)	CL	CL	SP(30)	CL	CL	SP(30)	CL	SCL	SP(20)	2006	Clinical non CF	Panama
12	2111100328 V80	CL	SCL	SP(1)	CL	CL	SCL	CL	SCL	SP(1)	CL	CL	SCL	2021-11-10	wondvocht fistel arm
13	Be134	CL	CL	SCL	CL	CL	SCL	CL	OL	SP(∞)	CL	CL	SP(∞)	1997	Wound	Beverwijk, The Netherlands
14	Aa12	CL	SCL	-	CL	SCL	SP(10)	CL	CL	SP(30)	CL	SCL	-	1882-1918	Wound	Paris, France
15	2012140848 U14	CL	CL	SCL	CL	CL	CL	CL	CL	SP	SCL	SP	-	2020-12-14	Sputum Lung
16	2101110554 U34	CL	CL	SCL	CL	SCL	SCL	CL	SCL	SCL	SCL	OL	-	2021-01-11	Sputum
17	A10/ 24970	OL	SCL	-	CL	CL	CL	CL	CL	CL	OL	SCL	-	1882-1918	Wound	Paris, France
18	lIa165/2207	CL	OL	-	CL	SCL	SP(30)	CL	SCL	SP(20)	CL	OL	-	2007	Horse uterus	Portugal
19	2103040540 U57	CL	OL	-	CL	SCL	SP(20)	CL	CL	SP(30)	CL	-	-	2021-03-04	sputum
20	2108260166 V55	SP (∞)	SP(∞)	-	CL	CL	CL	CL	CL	SP(20)	SCL	OL	-	2021-08-26	sputum
21	2108310486 V56	SP	-	-	CL	CL	CL	CL	SCL	SP	CL	OL	-	2021-08-31	Tissue biopsy
22	2110140637 V74	SP(8)	-	-	CL	SP(∞)	-	CL	SCL	-	SCL	-	-	2021-10-14	Wound
23	2110190754	CL	SCL	SP(3)	CL	SCL	SP(∞)	CL	SCL	SP(∞)	SCL	-	-	2021-10-19	Wound
24	2109280492 V67	SP (8)	SP(2)	-	CL	SCL	SP(∞)	CL	SCL	SP(2)	CL	OL	-	2021-09-28	Wound
25	2103040540 U54	OL	OL	SP(40)	OL	OL	SP(30)	CL	CL	SP(30)	OL	OL	-	2021-03-04	Sputum
26	2201110596 W17	CL	CL	SP(∞)	SCL	SCL	SCL	CL	SCL	SCL	OL	OL	-	2022-01-11	Bronchus Pirate
27	IDEXXCanine6 25166	CL	CL	SCL	SCL	SCL	-	OL	OL	-	CL	-	-	2004	Dog	USA
28	2103040564 U54	CL	CL	CL	SP	-	-	OL	SCL	-	-	-	-	2021-03-04	Sputum
29	2103040556 U56	CL	CL	SCL	SP(8)	-	-	OL	SCL	-	-	-	-	2021-03-04	Sputum
30	2106240460 V35	CL	SP(∞)	-	CL	CL	-	CL	SP(∞)	-	CL	SP(∞)	-	2021-06-24	Wound
31	2106240456 V33	CL	SP(∞)	-	CL	CL	-	CL	SP(∞)	SP(1)	CL	SP(∞)	-	2021-06-24	Wound
32	A9 /24891	CL	OL		CL	SCL	-	CL	SCL	-	CL	OL	-	1882-1918	Surgical bandage	Paris, France
33	2103040548 U55	CL	CL	SCL	-	-	-	-	-	-	-	-	-	2021-03-04	sputum
34	2105250730 V7	-	-	-	CL	CL	CL	CL	SCL	SP(4)	OL	-	-	2021-05-25	Wound
35	2106240464 V36	OL	-	-	SCL	SCL	-	CL	SCL	SP(1)	CL	SP(∞)	SP(3)	2021-06-24	Wound
36	2106240458 V34	SCL	-	-	CL	SCL	SP(5)	CL	SCL	-	CL	SCL	-	2021-06-24	Wound
37	Ro124/ 25178	CL	CL	SP(∞)	OL	OL	SP(15)	OL	-	-	OL	-	-	1997	Burn	Rotterdam, The Netherlands
38	2104090352 U69	CL	SCL	SP (20)	SCL	SP (4)	-	CL	SCL	SP (∞)	OL	-	-	2021-04-09	Sputum
39	2103160546 U65	CL	OL	-	CL	OL	-	CL	OL	-	CL	OL	-	2021-03-16	Nose
40	2103190654 U66	CL	OL	-	CL	OL	-	CL	OL	-	CL	OL	-	2021-03-19	Wound
41	2102100360 U49	SCL	-	-	CL	-	-	CL	-	-	CL	-	-	2021-02-10	Right leg
42	2102120654 U50	SCL	-	-	CL	-	-	CL	-	-	CL	-	-	2021-02-12	Right leg
43	2102010486 U44	CL	-	-	CL	-	-	CL	-	-	CL	-	-	2021-02-01	Right leg
44	2104200966 U76	-	-	-	OL	-	-	CL	SP (28)	-	CL	SP (17)	-	2021-04-20	osteomyelitis
45	2105250632 V16	OL	-	-	CL	OL	-	OL	-	-	CL	OL	-	2021-05-25	diabetic foot
46	PT31M (clone C) 25033	OL	OL	-	CL	SCL	-	OL	-	-	OL	OL	-	1986	Drinking water	Mülheim, Germany
47	2107140496 V42	-	-	-	CL	SCL	-	OL	-	-	OL	-	-	2021-07-14	Right arm
48	2105190788 V5	-	-	-	OL	-	-	CL	±	-	OL	-	-	2021-05-19	tracheobronchial suctioning
49	2107160114 V43	-	-	-	CL	SCL	-	OL	-	-	OL	-	-	2021-07-16	Wound
50	U003A	CL	CL	SP(36)	-	-	-	-	-	-	-	-	-	2003	CF-patient	Hobart, Australia
51	2201120472 W18	OL	-	-	SCL	SCL	OL	SCL	OL	-	SCL	OL	-	2022-01-12	Wounds
52	2201070318 W13	OL	-	-	SCL	-	-	SCL	-	-	CL	-	-	2022-01-07	Unknown
53	2201120474 W19	OL	-	-	SCL	OL	-	SCL	OL	-	OL	-	-	2022-02-12	Wounds
54	2112240096 W9	OL	-	-	OL	OL	-	CL	OL	-	OL	-	-	2021-12-24	bronchusaspiraat
55	2111180621 W3	-	-	-	OL	-	-	CL	OL	-	OL	-	-	2021-11-18	Unknown
56	2109230606 V66	SP (7)	-	-	OL	OL	-	SCL	SCL	SP(15)	SCL	-	-	2021-09-23	sputum
57	2106180762 V27	SCL	SCL	SP(∞)	SP (15)	-	-	SP (1)	-	-	-	-	-	2021-06-18	sputum
58	TA20 /25018	SCL	OL	-	OL	-	-	SCL	OL	-	OL	OL	-	2004	Urine	Hobart, Australia
59	2104090502 U68	OL	-	-	SCL	OL	-	OL	-	-	OL	-	-	2021-04-09	swab nose
60	2201060466 W11	OL	-	-	SCL	OL	-	OL	-	-	OL	-	-	2022-01-06	Wound
61	2101290746 U42	OL	OL	-	OL	-	-	SCL	-	-	OL	-	-	2021-01-29	Wound
62	2111030596 V79	SCl	SP(∞)	-	-	-	-	OL	-	-	-	-	-	2021-11-03	Wound
63	2104271074 U79	SP (∞)	-	-	OL	SP (∞)	-	OL	SP (∞)	-	SP (∞)	-	-	2021-04-27	expectoration
64	2012240314 U23	-	-	-	SP(7)	-	-	SP(9)	-	-	SP(20)	-	-	2020-12-24	Wound
65	2012240316 U22	-	-	-	SP(6)	-	-	SP(7)	-	-	SP(25)	-	-	2020-12-24	Endotrachiaal Asp
66	Aa245	SCL	-	-	SCL	-	-	SCL	-	-	SCL	-	-	1997	Burn wound	Aachen, Germany
67	So092	SCL	OL	-	SCL	-	-	SCL	-	-	SCL	-	-	1997	Burn wound	Sofia, Bulgaria
68	So103	SCL	-	-	-	-	-	SCL	-	-	-	-	-	1997	Wound	Sofia, Bulgaria
69	Is573	OL	-	-	OL	-	-	OL	-	-	OL	-	-	1997	Burn	Istanbul, Turkey
70	Us365	OL	-	-	OL	-	-	OL	-	-	OL	-	-	1986	Wound	San Antonio, USA
71	PER08	OL	-	-	OL	-	-	OL	-	-	OL	-	-	1992	Wound	Ghent, Belgium
72	2101150510 U35	OL	-	-	OL	-	-	OL	-	-	OL	-	-	2021-01-15	nose
73	Us450	OL	-	-	OL	-	-	OL	-	-	OL	-	-	1993	Burn	San Antonio, USA
74	Spingard 144	OL	-	-	OL	-	-	OL	-	-	OL	-	-	2021-03-01	Unknown
75	Aa245 25122	OL	-	-	OL	-	-	OL	-	-	OL	-	-	1997	Burn	Aachen, Germany
76	C2 (clone C) 25035	OL	-	-	OL	-	-	OL	-	-	OL -	-	-	1988	CF-patient	Hannover, Germany
77	2103110906 S	OL	-	-	-	-	-	OL	-	-	OL	-	-	2021-03-11	Unknown
78	2111120072 W1	-	-	-	OL	OL	-	-	-	-	OL	-	-	2021-11-12	nasal swab
79	Li012	OL	-	-	-	-	-	OL	-	-	OL	-	-	1997	CF-patient	Lisbon, Portugal
80	IS582/ 25118	OL	-	-	-	-	-	OL	-	-	-	-	-	1997	Burn wound	Turkey
82	2106010590 V17	-	-	-	OL	-	-	OL	-		-	-	-	2021-06-01	Wound
83	c1 (CLONE c)/25030	-	-	-	-	-	-	OL	-	-	OL	-	-	1987	CF-patient	Hannover, Germany
84	TA28	OL	-	-	-	-	-	OL	-	-	-	-	-	2004	Wound	Hobart, Australia
85	2012151006 U15	-	-	-	OL	-	-	-	-	-	OL	-	-	2020-12-15	bladder and prostate
86	2201060456 W10	-	-	-	-	-	-	OL	-	-	OL	-	-	2022-01-06	hemocul
87	2112140256 W6	-	-	-	-	-	-	OL	-	-	OL	-	-	2021-12-14	Wound
88	2111180626 W4	-	-	-	-	-	-	OL	-	-	-	-	-	2021-11-18	Unknown
89	2103110906 B	-	-	-	-	-	-	OL	-	-	-	-	-	2021-03-11	Unknown
90	M11-800	-	-	-	-	-	-	OL	-	-	-	-	-	2021-02-01	Sputum	Portugal
91	2109150756 V62	-	-	-	OL	-	-	-	-	-	-	-	-	2021-09-15	expectoration
92	2109080742 V58	-	-	-	-	-	-	OL	-	-	-	-	-	2021-09-08	Unknown
93	MC161	-	-	-	-	-	-	-	-	-	-	-	-	2003	CF-patient	Leuven, Belgium
94	2012170586 U18	-	-	-	-	-	-	-	-	-	-	-	-	2020-12-17	sacrum wound
95	2012220698 U19	-	-	-	-	-	-	-	-	-	-	-	-	2020-12-22	pseudomonas infection on catheter
96	2102110540 U52	-	-	-	-	-	-	-	-	-	-	-	-	11/02021	sputum
97	2101040692 U26	-	-	-	-	-	-	-	-	-	-	-	-	2021-01-04	sputum
98	2101110552 U33	-	-	-	-	-	-	-	-	-	-	-	-	2021-01-11	blood
99	2101210716 U36	-	-	-	-	-	-	-	-	-	-	-	-	2021-01-21	endotracheal suctioning
100	2101290750 U41	-	-	-	-	-	-	-	-	-	-	-	-	2021-01-29	Sputum
101	2102050492 U48	-	-	-	-	-	-	-	-	-	-	-	-	2021-02-05	sputum
102	2102030528 U46	-	-	-	-	-	-	-	-	-	-	-	-	2021-02-03	Unknown
103	SU103/ 25119	-	-	-	-	-	-	-	-	-	-	-	-	1997	Wound	Bulgaria
104	pn586/ 24918	-	-	-	-	-	-	-	-	-	-	-	-	2006	Catheter	Panama
105	W15 Dec 14/25116	-	-	-	-	-	-	-	-	-	-	-	-	2002	River water	Woluwe river, Belgium
106	O12-4/ 24912	-	-	-	-	-	-	-	-	-	-	-	-	1988	Clinical non CF	Nante, France
107	Br229/ 24928	-	-	-	-	-	-	-	-	-	-	-	-	1997	Hospital environment	Brussels, Belgium
108	Pr317/ 25114	-	-	-	-	-	-	-	-	-	-	-	-	1996	Burn	Prague, Czech Republic
109	Pao1 24986	-	-	-	-	-	-	-	-	-	-	-	-	1955	Wound	Melbourne, Australia
110	PA7 25200	-	-	-	-	-	-	-	-	-	-	-	-	pre 1984	Wound	Buenos Aires, Argentina
111	210319162	-	-	-	-	-	-	-	-	-	-	-	-	2021-03-19	sputum	Belgium
112	2105260378 V15	-	-	-	-	-	-	-	-	-	-	-	-	2021-05-26	respiratory tract
113	2105260376 V14	-	-	-	-	-	-	-	-	-	-	-	-	2021-05-26	respiratory tract
114	2105270692 V12	-	-	-	-	-	-	-	-	-	-	-	-	2021-05-27	Wound
115	2106010594 V18	-	-	-	-	-	-	-	-	-	-	-	-	2021-06-01	Wound
116	2106220877 V31	-	-	-	-	-	-	-	-	-	-	-	-	2021-06-22	blood arterial catheter
117	2106220879 V32	-	-	-	-	-	-	-	-	-	-	-	-	2021-06-22	urine verblijfsonde
118	2107140282 V40	-	-	-	-	-	-	-	-	-	-	-	-	2021-07-14	Wound
119	2107140284 V41	-	-	-	-	-	-	-	-	-	-	-	-	2021-07-14	Wound
120	2107280366 V45	-	-	-	-	-	-	-	-	-	-	-	-	2021-07-28	Hemoculture
121	2108170474 V51	-	-	-	-	-	-	-	-	-	-	-	-	2021-08-17	Wound
122	2108210112 V52	-	-	-	-	-	-	-	-	-	-	-	-	2021-08-21	sputum
123	2108210114 V53	-	-	-	-	-	-	-	-	-	-	-	-	2021-08-21	sputum
124	2109080742 V59	-	-	-	-	-	-	-	-	-	-	-	-	2021-09-08	Wound
125	2109080742 V60	-	-	-	-	-	-	-	-	-	-	-	-	2021-09-08	Wound
126	2109280494 V68	-	-	-	-	-	-	-	-	-	-	-	-	2021-09-28	Unknown
127	2110140526 V73	-	-	-	-	-	-	-	-	-	-	-	-	2021-10-14	Wound
128	2110130673 V72	-	-	-	-	-	-	-	-	-	-	-	-	2021-10-13	expectoration
129	2105110876 V1	-	-	-	-	-	-	-	-	-	-	-	-	2021-05-11	Wound
130	Bu007	-	-	-	-	-	-	-	-	-	-	-	-	1997	Burn	Budapest, Hungary
131	So098	-	-	-	-	-	-	-	-	-	-	-	-	1997	Wound	Sofia, Bulgaria
132	Co380791	-	-	-	-	-	-	-	-	-	-	-	-	2003	Blood	Cali, Colombia
133	Bu004	-	-	-	-	-	-	-	-	-	-	-	-	1997	Throat	Budapest, Hungary
134	CPHL 8058	-	-	-	-	-	-	-	-	-	-	-	-	1949	Unknown	California, USA
135	2111100325 V81	-	-	-	-	-	-	-	-	-	-	-	-	2021-11-11	Sputum
136	2111180624 W8	-	-	-	-	-	-	-	-	-	-	-	-	2021-11-18	Wound
137	2112140330 W7	-	-	-	-	-	-	-	-	-	-	-	-	2021-12-14	Wound
138	2112130482 W5	-	-	-	-	-	-	-	-	-	-	-	-	2021-12-13	endobronchial suctioning
139	2201110592 W15	-	-	-	-	-	-	-	-	-	-	-	-	2022-01-11	Wound
140	2201070320 W14	-	-	-	-	-	-	-	-	-	-	-	-	2022-01-07	Wound
	Legends:
	CL_ confluent lysis
	SCL_ semi confluent lysis
	OL_ opaque lysis
	SP_ separate plaques
	-_no activity
